# Supplementary material for: Tumor-Like Lesions in the Craniovertebral Junction: A Case Series, Systematic Review, and Meta-Analysis
Source: Cancers (Basel). 2024 Aug 7;16(16):2788. doi: 10.3390/cancers16162788 (PMC11352424; doi:10.3390/cancers16162788)
Supplement: Supplementary file 1 [file cancers-16-02788-s001.zip]

Archive with 2 entries (2 files):
- S1 The distribution of different variables in patients with neurenteric cysts.pdf
- S2 The differential diagnosis of CVJ tumor-like lesions imaging and histopathological characteris-tics.pdf
